# Supplementary material for: Inbreeding Ratio and Genetic Relationships among Strains of the Western Clawed Frog, Xenopus tropicalis
Source: PLoS One. 2015 Jul 29;10(7):e0133963. doi: 10.1371/journal.pone.0133963 (PMC4519292; doi:10.1371/journal.pone.0133963)
Supplement: S1 Table — Original data were obtained from the website Genetic Map of X. tropicalis (http://tropmap.biology.uh.edu/). (XLSX) [file pone.0133963.s001.xlsx]

## Sheet: Sheet1
LG	Position (cM)	Marker	Complete marker ID	F-primer	F-primer (M13 attached)	R-primer	Amplicon size	Sequence	Scaf. V. 4.1	Scaf. V. 7.1
1	3.923	052C10	00.202129.052C10	GCTTCCCTAACATTCTGCTG	TGTAAAACGACGGCCAGTCGCTTCCCTAACATTCTGCTG	TCCCTATCTCTTTAACCCAGG	399	GCTTCCCTAACATTCTGCTGGGCTCAGCGAGTTCTGCCGGAATGATTGGGAGGGATAATATGGCCCCGAGACATTCCCTTATTTCTCCTTGTGATATGGAGACATGGCCTGTATGTATAGAGACTGCCCTGTCTGTATCTCTTTCTCTATATCTAACCCTTCAGCTCTCATCTATCTGTCTATCTATCTATCNATCTATCTATCTATCTATCTATCTATCTATCTATCNATCTACCTATCTATCTATCTATCTATCTATCTATCTATCTATCNATCTATCTATCTATCTATCTATCTATCTATCTATCNATCTATCTATCTATCTATCNATCTATCTATCTATCTATCTATCTATCTATNTATCTATCTATGGCAGTGCCTGGGTTAAAGAGATAGGGA	958	1 (1540465-1540858)
1	15.267	097C03	00.200624.097C03	TTTATCTGTGTAGATCCAGTTTCC	TGTAAAACGACGGCCAGTCTTTATCTGTGTAGATCCAGTTTCC	ATGTGCCCCTGCCATATAC	395	TTTATCTGTGTAGATCCAGTTTCCATTTTAAAGATCGAAGTATCTATCTATCTATCTATCTATCTATCTATCTATCTATCTATCTATCTATCTATCTATCTATCTATCTATCNATCTGTTTATCNATCTACCTGTCTGTCTGTCCATCNGTCTGTCTANCTATCTATCTATCTATCCATCCATCTATCTATNTGTCTGTTTATCNATCTATCTATCTATCTATCTATCTATCTATNTGTCTGTTTATCTATCTATCTATCTATCTATCTATCNGTCTGTTTATCNATCTATCTATCTATCTATCTATCTATCTATCTATCTATCTATCNGTCTGTTTATCNATCTATCTATTTCTCTATCTGTCTATAGTCCCTGTGTATATGGCAGGGGCACAT	127	1 (4228142-4228525)
1	43.79	039G06	00.205308.039G06	CTGATTGCATTTGAGCTGTG	TGTAAAACGACGGCCAGTCCTGATTGCATTTGAGCTGTG	CAGGAGCCGTAACCCATAG	379	CTGATTGCATTTGAGCTGTGTTGTAGCAGCAATTGTAACTGTCCATAAGTATATATTAGCTTACTGAAGGCCTTTTGACGTTACTTAAACCAGTTTGTTAATCTTCTAGCTAAGTAACCCAAAGCTAATTAGAATGTACATTACATACCTGGGGAAACGATGCATGTAAAGTGAGTGTAACGAAACTATCAGTTTATCATGGTATAATGTAATACTGTATAAACTACAGTATCTGATCTAATGTAATGATAGGTGATAGATAGATAGATAGATAGATACATNGATAGACAGACACATAACAACCAATCAGCAGGTAGAATTTACTTGTCACCTGTTTAAAAGCAAACATCTTATTGGTTGCTATGGGTTACGGCTCCTG	152	1 (37732862-37733239)
1	53.453	098A06	00.201414.098A06	GTTCTGCGTATCTTTTGACAG	TGTAAAACGACGGCCAGTCGTTCTGCGTATCTTTTGACAG	GGTGTGCGTTATTTGCAC	400	GTTCTGCGTATCTTTTGACAGATTCGCAAATTTCACGGTGAAATTCACTCATCGCTATTACTGAGTTTCTATTGTAGGTATAATCAGTATCAGTTTTTTTTTTTTCATTCTTAATTCATACTTAATCTATCTTTGAAAAGGGAGTCACTGATACCAGAAGCCAAAAATCTATCTATCTATCTATCTATCTATCNATCTATCTATCTATCTATCTATCTATCTATCTAGCTAGCTGGCTAGCTATGTATCTATCTGTCTATCTATCTATCTATCTGTCTGTCTGTCTGTCTGTCTGTCTGTCTATCTATCTATCTATCNATCTATCTATCNATCTATCNATCTATCTATCTTTAAAACGCATTTGCTAGTTAAAATTTAACATGTGCAAATAACGCACACC	272	1 (91753138-91753533)
1	65.889	100C04	00.200741.100C04	GCCTTTCCAGAATCCAGAG	TGTAAAACGACGGCCAGTCGCCTTTCCAGAATCCAGAG	TTTTAGGGGAGCATTGTTTG	344	GCCTTTCCAGAATCCAGAGCTTTGTGGACATCGGATTTATGAAGGATTTCATACGAGTGTAGTGATAGAGATAGACACAGACAGACAGACAGACAGATAGATAGATAGATAGATAGATAGATAGATAGATAGATAGATAGATNGATAGATAGNNAGATAGATAGATAGATAGATAGATAGATAGATAGATAGATAGATAGATAGATNGATAGACAGACAGATAGATAGATAGATAAATAGATAGATAGATAGATAGATAGATGCACACCAGGAACTTTAAAATCTTATTTATTGATATTTATATGTCATAAGTTCTATGAGATCCAAACAATGCTCCCCTAAAA	234	1 (151851737-151852076)
1	92.899	041C10	00.202847.041C10	TAGCACACTTTTGGAGCAAG	TGTAAAACGACGGCCAGTCTAGCACACTTTTGGAGCAAG	AGTGCATCATTTGGACACAC	395	TAGCACACTTTTGGAGCAAGGAGATAGATAGATAGATGATATAAATAGATNGATAGATAGATACAGTAGATAGATAGATAGATAGATAGATAGATAGATAGATAGATAGATAGATNGATAGATAGATAGATAGATAGATAGATAGATAGATAGATAGATNNATAAATAGATNGATAGATAGATAGATAGATAGATNGATAGATAGATAGATAGATNGATTGATAGATAGATAGATAGATAGATAGATAGATAGATAGATAGAAGAACAGTTTGTGCTCCACCAAGTAGGTTGTAGTGTGGGGTAGTTCAATAGGTTCCTCCATGATGCGGCACACATTATTTTGTGGGTGCCAACAGATGCCCTGGAATTTCAAAGTGTGTCCAAATGATGCACT	1572	1 (197271455-197271850)
1	108.539	049H07	00.201908.049H07	TGCTCATTTTATTTGTGCTTC	TGTAAAACGACGGCCAGTCTGCTCATTTTATTTGTGCTTC	TCCCCACTCAGCAGATAGAG	272	TGCTCATTTTATTTGTGCTTCATTTATTTTTAATAGATAGATAGATAGACAGATAGATATGTATATATAAATAGCTAAATANATTGATAGATAGATAGATAGATAGATAGATAGATAGATAGATTTTTTTACTCACCTATTTAATCTGTGATACTATATATTGCCGTGTATATTCTATATCCGACCCACGGAGCACGGGAATATTGTGACATTGCTGGGGCATCATTCCGTCCCACTCGGCCCAATACTGATCTCTATCTGCTGAGTGGGGA	153	-
1	126.579	033H10	00.206884.033H10	ATGTCAGTGCCCTTTACCAC	TGTAAAACGACGGCCAGTCATGTCAGTGCCCTTTACCAC	CTCACAGTCCCAGATTCCAC	266	ATGTCAGTGCCCTTTACCACAATAAAAAATTGCCTGGGTATAATCAGTAACACTCAGAGCAGTGGCATTTGGTGGCCATGAGTGGCATTATAGCCCAGAAGCCTTCACTAAGGCTGGGATTGGGTTAGTAACTACAGCTGTGAAGTCCAATTCAGCCTTCAGAGATAGAGTGAGACTGTCTTTTTGTGTTTNTTTGTTTGTTTGTTTGTTTGTTTGTTTGAATCATCTAATATAAAAAAGATATTGGTGGAATCTGGGACTGTGAG	1663	1 (211300341-211300605)
2	6.903	113C12	00.200766.113C12	TAATGCAGTTCTTAGTGGGC	TGTAAAACGACGGCCAGTCTAATGCAGTTCTTAGTGGGC	CCGCTGGAATACAATATGAG	400	TAATGCAGTTCTTAGTGGGCATTTATGTAGATACACATAATTTGCTTAAATCAGTGAGGTAGGAGTTGTCATCTGGTTTAAAGGAAAAAGATCACTTGAAGCTTTGTATTTGTTGACAGATAAAAGATATATGTGATAGATAGATAGATAGATAGATAGATAGATAGATNGATAGATAGATAGATAGATAGATAGATACTGNTATATAGATAGATATGATAGATAGATAGATAGATAGATAGATAGATAGATAGATNGATAGATAGATAGATAGATAGATAGATAGATAGATAGATAGATAGATAGATAGATAGATTGATAGGGTTTTTCCATCAAGCTGGGGGTCCCTTTTATTCTTCATAAAATGATATTTTTTATTTCTCATATTGTATTCCAGCGG	223	2 (11972860-11973256)
2	25.143	037A07	00.201000.037A07	GAGTCTGTGGGAGTGGTTTG	TGTAAAACGACGGCCAGTCGAGTCTGTGGGAGTGGTTTG	CAGCAGGTATTGCTAGTGGG	335	GAGTCTGTGGGAGTGGTTTGCCTAATAAGAATGTGCTTGGATCAACTGGTATTGAAATGTGGAATATGCTATTTAACACTTCTGAGATTTCAGTCCATACTGAAAGTATAATTGGTCCAAAAATATGAGGCAGAGTGCCTACTTCGTCACAATAGATAGATAGATAGATAGATAGATNNATAGATAGATAGATAGATAGATAGATAGATAGATNGATAGATAGATAGATAGATAGATAGATAGATAGATNGATAGATAGATANATAGATAGATAGATAGATAGATAGATAGACTACAATGACTAAATCCATTATACCCACTAGCAATACCTGCTG	722	2 (59344810-59345139)
2	43.149	017 E12	00.200453.017E12	ATGGGGCTCTTTGTCACTG	TGTAAAACGACGGCCAGTCATGGGGCTCTTTGTCACTG	CTTCATTGTGGAAGCAACAG	362	ATGGGGCTCTTTGTCACTGCTTATATAGCATGTTGTAACAAATGGAATCTATCTATCTATCTATCTATCTATCTATCTATCTATCTATCNATCTATCTGTCTGCCTATCTATNTATCTATCNATCTATCTATCTATCTATCTATCTATCTATCTATCTATCTATCGATCTATCTATCTATCTATCTATCTATCTATCTATCGATCTATCTATCTATCTATCTATCTATCTATCTATCAATCNATCTATCTGTCTATCTATNTATCTATCTATCTATCNATCTATCTATCTATCTATCTATCTATCTATCTATCTGTCTGCCCAGTGCCCCTGCTGACAGAGCCTGTTGCTTCCACAATGAAG	130	2 (105811864-105812203)
2	52.831	017 E04	00.200827.017E04	ATGCAACAAATCACATGCAC	TGTAAAACGACGGCCAGTCATGCAACAAATCACATGCAC	TAAGGCATACGTTCTAGCCC	330	ATGCAACAAATCACATGCACATCCATTTTGGCAAATCGGAATTAACTGTGGTAGGCACAGCGCAAATGCATCAAGAGAGTGCCTGTTTGTGTCTGCAGTGACACAGGAATTCTGGGAAAAAATGGTGCATTGTGGGAAAAAAACATGCTGTTTGCGTGCAACATTGCACTTTGCACCCTGCTTCAGTCCAATATTTAGTCCAATATTTACTGCTGCCATGCATTACTTAGACAGATNGATAGATAGATAGATAGATAGATAGATAGATAGATAGATAGATAGATAGATAGATAGATAGATAGATAGATTTGGGCTAGAACGTATGCCTTA	80	-
2	73.585	018D01	00.200785.018D01	CCTGAGTATAAGGGCTTTGC	TGTAAAACGACGGCCAGTCCCTGAGTATAAGGGCTTTGC	GCAACCAGTCACACATAGGC	390	CCTGAGTATAAGGGCTTTGCCCAATAACACAAAAGATGTGAAGAGGTACGGTATAAAGCCATAGGGAGCTTAACCCTATGGGTCCCTACATATGTGTAGTCTATCTATCTATCTATCTATCTATCTATCNATCTATCTATCTATCTATCTATCTATCTATCTATCGTCATCTATCTATCTATCNATCTATCTATCTATCTATCTATCTATCTATCTATCTATCTATCTATCTATCNATCTATCTATCTATATATCTATCAATCTATCTGTCTGTCCCTCTANNTATCTATCTATCTATCTATCTATCNNTCTATCTATCTATCTCTCCAAGAAACTATAATAACCATATAATACTATAATAACACAAATAGCCTATGTGTGACTGGTTGC	44	2 (116311987-116312369)
2	84.7	040B08	00.202828.040B08	CAGTGGGATTAACAGAACCG	TGTAAAACGACGGCCAGTCCAGTGGGATTAACAGAACCG	AAGCACAATTCAGCAGGAAC	384	CAGTGGGATTAACAGAACCGCCCCACAGAGGACGGACATATTGACCAGCGCATTGCTATCGATCAGTTCAATGCAGAGGGAGATTTTTAAGACACAGGATTTAATCAAGTGACAGCACTTAATTAAAAGAGGGAAATATAGGGGGAAACGCAGCACTGAAACCCCAAGGGGATGAAAGATTTGTGGCTATATACATATCTATTTATTTTCAGTTCATCTACTCTATNTATCTACCTAATCTATCTATCTATCTATCTATCTATCTATCTATCTATCTATCTATCTATCTATCNATCTATCTATCCATCTATCTATCTATCCATCTATCNATCTCAATGTATTATATCTATCCACCTATCCAGCTGTTCCTGCTGAATTGTGCTT	1000	2 (134887201-134887581)
2	107.455	054A12	00.202629.054A12	TGGCACTTTCCCTTTATCTG	TGTAAAACGACGGCCAGTCTGGCACTTTCCCTTTATCTG	AATGTTATTCTTCCAGGGGC	383	TGGCACTTTCCCTTTATCTGTCACTTATTATAGGGGCCCCACAATCATAGGGCCCCTTGGGAAAGAACATTCGAAAACATGATATGCCTCTCTCTATATCTATCTATCTATCTATCTATCTATCATCTATCTATCTATCTATCTCTCTATCTATCTCTTATCTATCTATCTATATTGGGGCCCCTGGAAGAATAACATTTGAAAACATGACATATCTCTCTATCTGCCTGTCTGTCTATCTATCNATCTTTCTTTCTATCTATCTATCTATCTATCTATCTATCTATCTATTTGTCTCAATCTATCNNTCTATCTATCTATCTATCTATCTATCTATCNATCTATCTATCTATCTATATTGGGGCCCCTGGAAGAATAACATT	692	2 (150715925-150716303)
3	16.3	038B06	00.201504.038B06	CCCTTATTCTACATTTATTCTGGG	TGTAAAACGACGGCCAGTCCCCTTATTCTACATTTATTCTGGG	ACTGCGGTCTAGTGGTGATG	355	CCCTTATTCTACATTTATTCTGGGAATTCTATCTACTGTATCTATCTGTCTATCTATCTGTCTGTCTATCTGTCTGTCTATCTCTCTATCTGTCTGTCTGTCTGTCTGCCTCTGTCTGTCTGTCTGTCTATCTATCTATCNATCTATCTATCTATCTATCTATCNATCTATCTATCNATATATCTATCTATCTATCTATCNATCTATCTATCNATCTATCTATCTATCTATCTATCTATCTATCNATCTATCTATATATCTATCAATCNATCTATCTATCTATCTATAGATATTCTATTCTATTTCCATAGATATATGTATTATCCATCCATGGTCATCACCACTAGACCGCAGT	809	3 (964089-964436)
3	31.109	115G04	00.200266.115G04	ATTGTAGTGGGATTCAGGGG	TGTAAAACGACGGCCAGTCATTGTAGTGGGATTCAGGGG	AAACAAGAAAAGCAAAAGGC	386	ATTGTAGTGGGATTCAGGGGTGGACAAATTTTTGCTGATCTATCTATCTATCTATCTATCTATCTATCTATCTATCTATCTATCTATCTATCTATCTATCTATCTACTGTATCTATCTATCTATCTNTCTATCTATCTATCTATCTATCTATCTATCTATCTATCTATCTATCTATCTATCTATCTATCTATCTATCTATCTATCTATCTATCTATCTATCTACTGTATCTATCTATCTATCTATCTATCTATCTATCTATCTATCTATCTATCTATCTATCTATCTATCTATCTATCTATCTATCTATCTATCTATCTATCTATCTATCTATCTATCTATCTATCTATCTTGGTTTCTTAATGAGGCCTTTTGCTTTTCTTGTTT	143	7 (20730305-20730609)
3	49.198	096G12	00.200292.096G12	CTGTGCAAAATCAGTACAATATCC	TGTAAAACGACGGCCAGTCCTGTGCAAAATCAGTACAATATCC	TCACTACCCTTGAAATCATCC	358	CTGTGCAAAATCAGTACAATATCCTGGTATGATTATAAAACATATAAGGGGTGGGTGTGGGGTTAGACTGTCAATGTGCCACAAATCAATTCATCTATCTATCTATCTATCTATCTATCTATNTATCTATCTATCTATCTATCTATCTATCTATCTATCTATTTATCTATCNATCTATCTATCTATCTATCTATCTATNTATCTATCNATCTATCTATCTATCTATCTATCTATCTATCTATCTATCTATCTATCTATCTATCTATCTGTCTGTCNATCTATATATCTATCTAGGAGTTTGTTATACAGAGCTCATTATCTTTCTCAAAATTAACTTGGATGATTTCAAGGGTAGTGA	65	3 (56871491-56871847)
3	63.315	112F10	00.200063.112F10	TTAGAGAAACCGATGTGGATG	TGTAAAACGACGGCCAGTCTTAGAGAAACCGATGTGGATG	TTCCTGGTAATCTGGTGGG	391	TTAGAGAAACCGATGTGGATGCACTTGTTTCATAGTATTTGTATCTCTATCTCTGTATCTATCTATCTATCTATCTATCTATCTATCTATATCTCCTATCTATCTATATCTCCTATCTATCTATCTATCTATCTATCTTTCTATCTATCTATCTATCNATCTATCTATCTATCTATCTATCTATCTATCTATCTATCNACCTATCTATCTATCTATCTATCTATCTATCTATCTATCTATCTATCTATCNATCTATCTATCTCTGTATCNATCTATCTATCTATCTATCNATCTATCTATCTCTGTATCTATCTATCTATCTATCTATCTATCTTTCTCTGCNATCTATCTATCTATCCAGTGTCGGACTGGCCCACCAGATTACCAGGAA	273	3 (53760651-53761035)
3	68.45	017B07	00.200538.017B07	AGGTTATGTCCCTCACATGC	TGTAAAACGACGGCCAGTCAGGTTATGTCCCTCACATGC	AGGTGTACTCTGCCAAATGAG	333	AGGTTATGTCCCTCACATGCATTATTGTGTATTCTACCTTGTTAAATTGGAGATACCAAATGCTTGCTCATTCTTCTATAACACAGACTCCTTCCTTCCTTCCTTCCTTCCTTCCTTCCTTCCTTTCTTTCTTTCTTTCTTTCTTTCTTTCTTTCTTTCTTTCTTTCTTTCTTTCTTTCTTTCTTTCTTTCTTTCCTGTGAAACTATTGTAATGAACTCATCCAGTTTTGTCTACAGCTGAAGGTTTTTAGTAATTCATGTCAGTAAGAAGAGTTACTTCAAGGGCATTTTATTTGAATTTCATTATAATCACTCATTTGGCAGAGTACACCT	611	3 (91516155-91516487)
4	8.425	048F04	00.201144.048F04	TCTTATGCGCTCCCATTTAG	TGTAAAACGACGGCCAGTCTCTTATGCGCTCCCATTTAG	ACATGACCCTTCTGGAAACC	347	TCTTATGCGCTCCCATTTAGCGCATCTATCNATCTATCTATCTATCTATCTATCNATCTATCTATCNATCTATCTATCTATCNATCTATCTATCTATCTATCTATCTATCTATCTATCTATCTATCTATCTATCTATCNATCTATCTATCTATCTCTCTCTCTGTATCTATCTATCTATCTATCTATCNATCTATCTATCTATCTATCTATATATCTATCTCTCTGTATCTATCTATCTATCTATCTATCTATCTATCTATCTATCTATATATCTATCTCTCTGTATCTATCTATCTATCTATCTATCNATCTATCCATCCAGGGCTGGTTTCCAGAAGGGTCATGT	544	4 (1312527-1312866)
4	32.616	059F04	00.201065.059F04	CTACACTCTCTCTGCCTGCC	TGTAAAACGACGGCCAGTCCTACACTCTCTCTGCCTGCC	CATGCTGTTTCTGGCGTG	248	CTACACTCTCTCTGCCTGCCTGCTATCTATCTATCTATCTATTTATCTATCNATCTATCTATCTATCTATCTATCCACCTACCTACCTGTCTATCTATCTANCTTACCTATCTATCTATCTATCTATCTATCTATCTATCTATCTATCTATCTATCTATCNATCTATCTATCTATCNATCTATCTACCTATCTATCTATCTATCTGTTTATCTATCTAGCTACATAGGTGCACGCCAGAAACAGCATG	281	4 (7313052-7313295)
4	40.979	039A03	00.203421.039A03	CGGTTATGAAATCTTTGCAG	TGTAAAACGACGGCCAGTCCGGTTATGAAATCTTTGCAG	TTGACACAAATGGCTGAATG	368	CGGTTATGAAATCTTTGCAGCAGGACCATTAAATGGCCAATTGACCACAGCAACTGTTACCTGCATAATAGCCCTGTTTTATAGGTATGTACAACAGGCACCTGTATTCTAATGACCCCCTAATGTTGACTAATTTTCAAAAAGATGGTCTGATATCTGCATGGATGTAGATAGATNGATAGATAGATAGATAGATAGATAGATAGATAGATAGATAGATAGATAGATAGATNGATAGATAGATAGATAGATAGATAGATAGATAGATAGATAGATNGATAGATAGATAGATAGATAGATAGATAGATAGATAGAGGTTTGTATAGCCAAACTGGCCAGTGATCTGTTCATTCAGCCATTTGTGTCAA	419	4 (20831672-20832036)
4	55.151	005H05	00.200115.005H05	CAGTGAAACAGCATAACAGAAAC	TGTAAAACGACGGCCAGTCCAGTGAAACAGCATAACAGAAAC	TCTTTGATAAATTGGTAATCAGG	389	CAGTGAAACAGCATAACAGAAACATATACAATTGTTTTCTATTCATTGCATAATATACAGTAGTAATGTATGATAGATGATACTGTAGCTGGATAGATAGATAGATAGATAGATAGATAGATACATAGATAGATAGATAGATAGATAGATAGATAGATAGATAGATAGATAGATAGATAGATAGATAGATACATACATACATACATACATAGATAGATAGATAGATNGATAGATAGATAGATAGATAGATAGATAGATAGATAGATAGATAGATAGATAGATAGATAGATCATAGCAACTCCATCTGTAGATAGACATATATCAGACAACTCATACTTTTTTTGTGTATGTTATGCAAAATTTATACCTGATTACCAATTTATCAAAGA	187	4 (91655774-91656141)
4	78.768	096D03	00.200448.096D03	CCTGAGAAAGGTTTGGTGC	TGTAAAACGACGGCCAGTCCCTGAGAAAGGTTTGGTGC	CAATCCACAGTTAATCATAGACC	392	CCTGAGAAAGGTTTGGTGCTTTAATAAATGTTTTGGGAGTGGTTGCACAGTAGATAGATAGAGAGAGAGAGAGAGATGATAGATAGATAGATAGATAGATAGATNGATTGATAGATAGATNGATAGAGAGATAGATAGATAGATAGATAGATNGATAGATAGAGAGATAGATAGATAGATNGATAGAGAGATACATAGATAGATTGATCGATAGATNGATAGAGAGATAGATAGATAAATNGATAGATAGATNGATAGAGAGATACATAGATAGATCGATCGATAGATNGATAGAGAGATAGATAGAGAGATAGATCGATAGATCGACAGATAGATTGATAGATAGATAGTTTGTTCATTTTCAATAATGGTCTATGATTAACTGTGGATTG	457	4 (115286174-115286573)
4	95.227	106A09	00.200804.106A09	ACCCCAAGGTTTATACAGGC	TGTAAAACGACGGCCAGTCACCCCAAGGTTTATACAGGC	CCCTCTTCCCTCCTACAAAG	391	ACCCCAAGGTTTATACAGGCAGTTACCACTGACAGGTGCAAGTACAGCCCTGCTAGATATTTAATATTGTGTAGTATCTGGCCCTTAATGGAAACAGGTAGAAAGAAGGAGAGGAATCTCAAGTGGGTGCACAAGAGAAAAAGGAAGGGGTTAAAAGGGAAGAGAAAAAAGAAGTGTTGAACAAAAGAGAAAAAAAGAAGAAAGCAGACAATGAATAAGAAGAGAAAGAAAGAAAGAAAGAAAGAAAGAAAGAAAGAAAGAAAGAAAGAAAGAAAGAAAGAAAGAAAGAAAGAAAGAAAGAAAGAAAGAAAGAAAAGGTGAAACTCATAAAAAAAGGAAGAATGAGTTTGGGGCTGTGAATTTAATACACCCTTTGTAGGAGGGAAGAGGG	44	4 (121629450-121629840)
4	116.012	036H06	00.203694.036H06	CTGTAGGGCTGTGATTCCAC	TGTAAAACGACGGCCAGTCCTGTAGGGCTGTGATTCCAC	AGAACTCCAGGGCCACTC	332	CTGTAGGGCTGTGATTCCACCTATCTCTCATTTAATCTATCAATCNATCTATCTATCTATCNATCTCTCTATCTATCTANNTATCTGTCTATCTATCTATCTATCTATCTATCTATTTATCNATCTATCTATCTANNTATCTGTCTGTCTATCTATCTATCCATATCTATCTATCTATCTATCTATCTATCTATCTATCTATCTATCTATCTATCTATCTATCNATCTATCTATCTANNTATCTGTCTATCTATCTATCTATCTATCTATCTATCTATCTATCTATCTATCTATCTACCCAGTCAGTTTAGTGTGAGTGGCCCTGGAGTTCT	126	4 (136592306-136592627)
5	11.224	047C01	00.201702.047C01	TTTGACACTGCATCCATCAC	TGTAAAACGACGGCCAGTCTTTGACACTGCATCCATCAC	TTTGATAAATCTGCCCCAAC	231	TTTGACACTGCATCCATCACTGAATTTAGTGCAAACAGTTGAACATTATTGAGGTCACTTTGCTATCTATCTATCTATCTATCTATCTATCTATCTATCTATCTATCTATCNATCTATCTATCTATCNATNTATCTATCTATTTATCTATTTATAATTTTGAGTATACAATTCAAATCTATGGTGACTAAACATCTTGATTTAATCAAAAAGTTGGGGCAGATTTATCAAA	132	5 (32044891-32045102)
5	20.578	010G09	00.200144.010G09	TGATCTTGCATCTATTAAGGAAAC	TGTAAAACGACGGCCAGTCTGATCTTGCATCTATTAAGGAAAC	TCTTGTCATGTATCTTTGTCATTG	390	TGATCTTGCATCTATTAAGGAAACATCAATCCAGACACCAATAAATGTATGAGACTAGTAATGTGACAGAGAAAGATGATAAATGATGATAGATAGATAGATAGATAGATAGATAGATAGATAGATAGATAGATAGATNNATAGATAGATNGATAGATAGATAGATAGATAGATAGATAGATAGATAGATNGATAGATAGATNGATAGATAGATAGATAGATAGATAGATAGATAGATAGATAGATAGNNAGATAGATAGATNGATAGATAGATAGATAGATAGATAGATAGATNGATAGATAGATNGATAGATAGATAGATAGATAGATAGATAGATAGATAGATAGATAAAGGATACATGGTGTCAATGACAAAGATACATGACAAGA	250	5 (50867785-50868164)
5	31.644	009G11	00.200139.009G11	CAGTCAGGTGTCAGGTGTTTC	TGTAAAACGACGGCCAGTCCAGTCAGGTGTCAGGTGTTTC	AAAACTAATGTGTGGTTTGTTGC	393	CAGTCAGGTGTCAGGTGTTTCTAACCACATGGCACTAGAAGGGTGATTTATTAAGTTTCAAGGGTTGAGGGCAAAAAAATGTGATTGTGTATAGATAGATAGATAGATAGATAGATAGATAGATNGATNGGTAGATAGATAGATAGATAGATAGATAGATAGATNGATAGATAGATAGACAGATNGATAGATAGATAGATAGATAGATAGATAGATAGATAGATAGATNGATAGATAGATAGATAGATAGATNGATAGATAGATAGATAGATAGATAGATAGATAGATAGATAGATNGATAGATAGATAGATAGATAGATNGATAGATAGATAGATTGATTGATTGATTGATAGACTNGATAGATAAAATGCAACAAACCACACATTAGTTTT	74	5 (84719379-84719762)
5	45.822	038H04	00.203080.038H04	GCAGAGGAAGCATAAAAGGC	TGTAAAACGACGGCCAGTCGCAGAGGAAGCATAAAAGGC	TAGTGAGGGAACTCTTGGGG	366	GCAGAGGAAGCATAAAAGGCAGAAGATAGCTATAGATNGATAGATAGATAGATAGATAGATAGATAGATANATAGATAGATAGATAGATAGATAGATAGATAGATAGATAGATANATAGATAGATAGATAGATANATAGATAGATAGATAGNTCAGACAGAGAGAGAGAGAAAAAGAAAGAAAGAAAGAAAGNTAAGAAAGAATACATAGACATAGATAGATNGATTGATAGATAGATAGATNGATAGATAGATAGATAGATAGATAGATAGATAGATAATACAAAGAGATGATAGTATTTTTATGGCACATAGTACCTACTCATGACTGCTCTGCCACGACAAACCCCCAAGAGTTCCCTCACTA	248	5 (102199990-102200347)
5	63.565	109G11	00.200054.109G11	TTGTGCCAAACGAATACAAG	TGTAAAACGACGGCCAGTCTTGTGCCAAACGAATACAAG	GGAAATAACCCATAGCACCC	399	TTGTGCCAAACGAATACAAGACAGAGATAGAAAAATGAAATTTATGAAATGGAATATGACAAAGAGAGGGACTTTGATAAGAAAGATAAGAAATAATAGATAGATAGATAGATAGATAGATAGATAGATNGATAGATAGATAGATAGATAGATAGATANATAGATAGATAGATAGATAGATAGATNGATTGATAGACAGATAGATAGATAGATAGATNGATAGATAGATAGATAGATAGATAGATACTGNTCGATAGATAGANGGCACTNGNTAGATANANATATAGAAATATACATTGATAAATGGATAGATAGATANATAGATAGATAGACAGATAGATGATTGTTGCGAGAGTGACAAAACACCCAGCATTTTCATGGGTGCTATGGGTTATTTCC	108	5 (112776677-112777064)
5	75.07	049D06	00.201095.049D06	AACGCTCCATCACTTCTCTG	TGTAAAACGACGGCCAGTCAACGCTCCATCACTTCTCTG	CTATAACCCCACCCATGTTG	325	AACGCTCCATCACTTCTCTGGGAGATTCAATAGAAAATCACTTCAACCATTCAGTCCCCGCACACCTACACTCTGTCTGTATCCTGTACTGGGGCCCGGGGACCAGTCTCACTATGGGTTTCCTACTGGGAACATCCCAAGAAAAAGTACCGTAGTTACAGTATCTATCTATCTATCTATCTATCTATCTATCTATCTATCTATCTATCTATCTATCTATCTATCAATCTATCTATCTATCTANCAGTATCTATCTATCATTCATCTGTTTGTCTAACTATCTGTCTGTCCGTCTATCTATCTTTCAACATGGGTGGGGTTATAG	182	5 (116494899-116495190)
5	86.381	034G05	00.202826.034G05	TTAGGTTTCTTCCTGATGCG	TGTAAAACGACGGCCAGTCTTAGGTTTCTTCCTGATGCG	TAATTCCCTTGGTTTGGGAC	285	TTAGGTTTCTTCCTGATGCGTGATGTTTAGCGCATTGTGTGTCCGATTTACTGAGAGGGGGAGTTTCTCATTGTTCAATTAGAGTTGGAAAATATTTGTTGGTAATATTAAGAGCGATATCTATCTATCTGTTTATCTATTGCTCTATCCTTGTATCCTTTATCTATCTATCCTNTTTATCNATGTATCTATCTATCTATCTATCTATCTATCTATCCTNTTTATCNATGTATCTATCTATCTATCTATCTATCTATCNATCTCAGTCCCAAACCAAGGGAATTA	724	5 (122421772-122422051)
6	0	015B02	00.200172.015B02	TGCTTCTCCTATTGACGACC	TGTAAAACGACGGCCAGTCTGCTTCTCCTATTGACGACC	TTATTGGTTAAAGACCCGCC	353	TGCTTCTCCTATTGACGACCAGAGTTAGGTGGTTTTAATGATGAAAATGATAAGCTTATTTTTCTTTGCTCTATTAATCTTACATAGATACATGTACCCATCAATGGACCAACTGGCCGAAATGCTCCCTGGCGTCATCCAGCAACTTGGGTAAGCACTATGTATATAGATANATAGATAGATAGAGAGATAGACAGATAGATAGATAGATAGATAGATAGATCGNTAGATAGATAGATAGATCGNTAGATAGATAGATAGATAGATAGATAGATAGATAGATAGATAGATCGNTAGATAGATAGATAACCGTCAGATAGCAGTCAGCCACCAGGCGGGTCTTTAACCAATAA	496	6 (5491126-5491474)
6	24.501	045G08	00.201353.045G08	CGAATTTTCACGGAAGTGTC	TGTAAAACGACGGCCAGTCCGAATTTTCACGGAAGTGTC	ATGAACTTGTGCTGCCTTTC	378	CGAATTTTCACGGAAGTGTCATGAAACTATTTGCCAATGGTGAAATGCAGAAATTCGTTGCGAATCCATGCCTGGCAAAAAAATGCACTCATCACTAATTACAATGGGGTACTTTATTTACTATATTAACTGTAGAGATAGATAGATAGATAGATAGATAGATAGATAGATAGATAGATAGATAGATAGATAGATAGATAGATAGATAGATAGATTGATTGAGAGATAGCCAGATATATGTAACTATGTAAATAAATGCATTCCAAAAAAAGTTATATGATTGGAAATAGTTACCTGGATCAAAAAATACAATTGCTTTTAAGCATGCATACTCATTGTCATCTATCTGTATTTCTTGGAAAGGCAGCACAAGTTCAT	506	6 (27883289-27883666)
6	37.44	008B08	00.200129.008B08	AAACTATGGGGCTTTATTTGC	TGTAAAACGACGGCCAGTCAAACTATGGGGCTTTATTTGC	TTTTGCTGTTGTTGATGCAC	349	AAACTATGGGGCTTTATTTGCAATTCCACTGTTACTTTGTTAATACTGCTATTCTCATTTACCACCAATGATATTAGTCTTAATGCAATGCCACCCTTCCTGTAATGCCAGGGTTGATCATTTCTCTCCACATATGCTGAAAAGCAGATATCTATCTATCTATCTATCTATCTGTCTGTCTGTCTGTCTGTCTGTCTGTCTGTCTGTCTGTCTGTCTGTCTATCTGTCTGTCTGTCTGTCTGTCTGTCTGTCTGTCTGTCTGTCTATCTATCTATCTATCTATCTATCTGTCTATCTATCGATGATAGATAGACACACACACATATAGAGTGCATCAACAACAGCAAAA	326	6 (54353227-54353575)
6	52.303	043 E05	00.201071.043E05	TTAGCCCAACAGTGACCTTC	TGTAAAACGACGGCCAGTCTTAGCCCAACAGTGACCTTC	TGCCCACTCAAAATGTGTC	380	TTAGCCCAACAGTGACCTTCTTCAGGGCCAACTATATATATAGAAAAAATAGCTAGATGGATGGATAGATAGATNGATATATAGATATATAGATAGATAGATAGATAGATAGTTAGATNGATAGATAGATAGATAGATAGATAGATAGATAGATAGATAGAAAGATAGAAAGATTGATAGATNGATAGATAGATAGATAGATAGATNGATTGATAGATAGATAGATAGATAGATAGATAGATNGATAGATAGATAGATAGATAGATAGATAGATNGATTGATAGATAGATAGATAGATAGATNGATAGATAGATAGATAGATAGATAGATAGATAGATGATTTAATTTTGGGTACTTTCATGACACATTTTGAGTGGGCA	621	6 (114244622-114244994)
6	64.961	044G01	00.201780.044G01	TCAGTGTGTCTTTCTCTTTTGC	TGTAAAACGACGGCCAGTCTCAGTGTGTCTTTCTCTTTTGC	GGGAAAATGCAGCTACTGG	386	TCAGTGTGTCTTTCTCTTTTGCCTAAAGGTATATCTAATATTCTATCTATCTATCTATCTATCTATCTATCTATCTATCTATCTATCNATCTATCTATCTATCTATCTATCTATCTATCTATCTATCNATCTATCTATCTATCTATCTATCNATCTATCTATCTATCTATCTATCTATCTATCTATCTATCTATCTATCTATCTATCTCTCTATCTATCTATCTATCTATCTATCTATCTATCTATCTATCTATCTATCTATCTATCTATCTCTCTATCTATCTATCTATCTATCTATCTATCATATGAAAGTGGGAGTGAGAGTAAGCAGTAGTATAAGGGAGCAGTGCACAGAAGACACACTGTACCAGTAGCTGCATTTTCCC	28	6 (130516881-130517263)
6	83.398	050D07	00.201317.050D07	AGAAAGAAAGACAAAGCGAGAG	TGTAAAACGACGGCCAGTCAGAAAGAAAGACAAAGCGAGAG	GGACCTCCATCCTCTTGTG	361	AGAAAGAAAGACAAAGCGAGAGAGAGAGAGATAGAAAGAAAGAAAGAAAGAAAGAAAGAAAGAAAGAAAGAAAGAAAGAAAGAAAGAAAGAGAAAGAAAGAAAGCGAGAGAGAGAGAGAAAGAAAGAAAATATTACATATAAAACATGTAAATAATTATATATGTATGTATGTATGTATGTATGTATATCTTTATAAAGTGCTACTTATGTACCCAGCGCTGTACAGTAGAATACATTAATACAAACAGGGGGTTATTAAGATAATAATAGATAAATACAAAGTATAACAATAAATACAGATAAATAAAAAGGTACAGTTGCAACAAGCTGAGAGTCAAAGACACAAGAGGATGGAGGTCC	584	6 (135422541-135422901)
7	22.097	055F05	00.203666.055F05	AACCTTTAATCGCAAGACCC	TGTAAAACGACGGCCAGTCAACCTTTAATCGCAAGACCC	GTGTGTGTGTGTATCGCTGC	383	AACCTTTAATCGCAAGACCCAAACTTTAACTGGAAACATTTTGCGCTGTATTTATTAAAAGTCCAGTGACTGTAGAACTTCTATCCCTGTATCTTTGTATTCCGACTGTGTCTGCGTTATGTCTACCTCTTTGTATCTATGCAAACACATACATAGATATAGGCAATAGATAAGTATATTATTTATAGATNGATNGATAAATAGATAGATNGATNGATNGATAGATAGATAGATAGATAGATAGATAGATAGATAGATAGATAGATAGATAGATAGATAGATAGATANATAGGTAGAGAGGGAGAGATATTTATAGTAGAAATCGCTCTTTCATAACTATATGTATGTATAGAGAGGAAAAAGGCAGCGATACACACACACAC	1423	7 (6710119-6710495)
7	48.345	009D08	00.200137.009D08	ATCTTCCCTTCCTTCCTTCC	TGTAAAACGACGGCCAGTCATCTTCCCTTCCTTCCTTCC	CATCAGGTTGGTTCTCTTGG	283	ATCTTCCCTTCCTTCCTTCCTTCCTTCCTTCCTTCCTTCCTTCCTTCCTTCTTTCTTTCTTTCTTTCTTTCTTTTTTTCTTTCTTTCTTTCTTTCTTTCTTTCTTTCTTTCTTTCTTTCTTTCTTTCTTTCTTTCTTTCTTTCTTTCTTTCCTTCTTTCCTTCCTTCCTTCCTTCCTTCCTTCCTTTCTTTCTTTCTTTCTTTCTTTCTTTCTTTCTTTCATGTCATAGAACAAAAGGAGGTTATACCACTGGTACCCTGACACCAAGAGAACCAACCTGATG	1488	7 (14863945-14864075)
7	62.912	006F01	00.200012.006F01	AAGGAGGAATTTGTTCAGTGG	TGTAAAACGACGGCCAGTCAAGGAGGAATTTGTTCAGTGG	GTTCAGTCGGGGTTCAGTAG	302	AAGGAGGAATTTGTTCAGTGGTTAAATACTAACTGCTAATGCATTAGGTCTTAGGTATTCTGGCCTGATAACTTGCTGATGTCTATCTATCTATCTATCTATCTATCTATCTATCTATCTATCTATCTATCTATCTATCTATCTATCTATCTATCTATCTATCTATTGTATTTATCTATCTATATATAGATAGAATATAATTATATGCATTATTTACAAGGCTGTGGAAAGCTTATCCTGATAGCCTCCTAATCTTTGTTTGTATCCTATCCATTATAATAGCTACTGAACCCCGACTGAAC	266	7 (21497750-21498051)
7	74.048	006D09	00.200119.006D09	TCTCTTATTGCCCCTTACACTG	TGTAAAACGACGGCCAGTCTCTCTTATTGCCCCTTACACTG	TTTGCATTTCCACTTCTCAC	352	TCTCTTATTGCCCCTTACACTGTGCTATCACCTATCTANCCATCTATCTATCTATCTATCTATCTANCCATCTATCTATCTATCTGTCTATCTATCTAATCTATCTATCTATCTATCTATCTATCTATCTATCTATCTATCTATCTATCTATCTATCTATCTATCNATCTATCTATCNATCTATCTATCTATCNATCTATCTATCTATCTATCTATCTATCTATCTATCTATCTATCTATCTATCNATCTATCTAACTATCTATCTATCTATCTATCTATCTATCNATCTATCTATCTATCTANNTATCTATCTTTATGCTTGTGAGAAGATGTGAGAAGTGGAAATGCAAA	39	7 (75661340-75661668)
7	85.967	049 E04	00.201233.049E04	GTGAGAAACAGGCAGAGCAG	TGTAAAACGACGGCCAGTCGTGAGAAACAGGCAGAGCAG	GTGACCATTGAGACTGACCC	376	GTGAGAAACAGGCAGAGCAGCACTTTGGGCACTCACCTGGGCATGGCAAGGGCAGTGGCACAGGTCTTTTGTGCCACAGAGTGTGTTGTTCATATAGATCTAGCTATCAATTATCAATGTCTATCTTTCNATCTATCTATCTATCTATCNATCTGTCTATCTATCTATCTATCTATCTATCTATCTATCTATCNATCTATCTATCTATCTATCNATCTATCTATCNATCTATCTATCNATCTATCNATCTGTCTATCNATCAATCTGACTATATCTATCTGTCAGTCAGGGCTTATAGCTGCTGTAGGTGGGTTCCATAACATATGGGTTGGTACCAAGACTATATTGCTGGGTTAGGGTCAGTCTCAATGGTCAC	123	7 (107387537-107387904)
7	99.755	047F04	00.201738.047F04	AGCCTTGGATATTCTGCTTG	TGTAAAACGACGGCCAGTCAGCCTTGGATATTCTGCTTG	TGCACAGACAGCAACTTTTC	345	AGCCTTGGATATTCTGCTTGTTCAAAAACTCATCCAGGCCCATCTATTTATCTATCNATCTATCTATCTATCTATCTATCTATCTATCTATCTATCTATCTATCTATCTATCTATCTATCTATCTATCTATCTATCNATCTATCNATATATCTATCTATGTATCTATCTANNTATCTATCNATCNAGCTATGTGTCTATCNATCTATTTATCTATCTATGTATGTATCTATCTATGTATCTATATCATCNATATATGTGTCTATCNATCTATCTATCTATCTATCTATCTATCTATCTATCTATCTATCTATCCATNTATCTAGTGAAAAGTTGCTGTCTGTGCA	8390	7 (119646546-119646824)
7	116.781	007D08	00.200124.007D08	AGACAGACAGAAAGACGATAGATG	TGTAAAACGACGGCCAGTCAGACAGACAGAAAGACGATAGATG	GAGGCATTCACAAAGGAGTG	360	AGACAGACAGAAAGACGATAGATGATAGTCAGACATATAGATAAATAGATTAAGATAGACAGATNGATAGNNAGATAGATAGACATACAGACAGATAAATAAATAGATAGNNAGATAGACACATNGATAGATAGATAGATAGATAGATAGATAGATAGATAGATAGAGCCACACACAGCAGGCTAGTCCTAATTTGTATTTGCCCCTTGGGGGCTCATTTACTACCCACTACATCCAAAGCACCTACCTATGGCAAAGTAGGTTCTTAGGAGCCCTGTACTAAATACTTGCCTTGGGCACGGGTTAGGAACAGGCTTTGGAAGCAACTTGCACCCACGGGCACTCCTTTGTGAATGCCTC	1132	7 (123495657-123496010)
8	12.039	042F11	00.200975.042F11	CACAGGTAGCCATAGAAACAGG	TGTAAAACGACGGCCAGTCCACAGGTAGCCATAGAAACAGG	TCATAGATGCCAGCCTAATTG	355	CACAGGTAGCCATAGAAACAGGTAGACATTAAATGAGAGATAGATAGATAGATAGATAGATAGATAGATAGATAGATAGATNGATAGATAGATAGATAGATAGATAGATAGATAGATNGATACATAGATAGATACATAGATAGATAGATAGATNGATACATAGATAGATACATAGATAGATACATAGATAGATACATAGATAGATAGATAGATAGATAGATAGATACTGAATGGGAGATAAATATGGAATAGCAGATAGATGTGTATATAGATATAACTATAGATAGATATTAAATAGGTGATGACTGACAGATAAAAATGAGTTATAGATAGACAATTAGGCTGGCATCTATGA	154	8 (9071844-9072339)
8	29.659	021D12	00.200724.021D12	GCCCTGTCTGTTGTAGCTTG	TGTAAAACGACGGCCAGTCGCCCTGTCTGTTGTAGCTTG	TCTGTTGAGCTTGGACACTG	386	GCCCTGTCTGTTGTAGCTTGCTCCGATTAGAATCTAGAAATACTTTGCACAGTAAAAAAACGATACAGACTTCTTGATTGAGTAGAGAAAGCAATATAAATAGATAGATAGATAGATNGATANATAGATAGATAGATAGATAGATAGATAGATAGATNGATAGATAGATAGATAGATAGATAGATAGATCCTGTAGATAGACACACTATTACTAATATCAAGGAAAGGCTCAAAAGATTGTCTTTCAGTATGGTGCAGCAGTCATGAGTTTTGTGTTTGATATCCAGAGCTGGCTCCAGGCTAGCAATGTACACAGGTAATCATGGTTCCCAAAGTGATTAGAAAGGTCCATATGCATCATCATCACAGTGTCCAAGCTCAACAGA	62	8 (36456081-36456463)
8	45.162	045 E02	00.201382.045E02	CCCCAAAAGTCACAGCTAAC	TGTAAAACGACGGCCAGTCCCCCAAAAGTCACAGCTAAC	GGGGTAAGGCACATATAAAGC	323	CCCCAAAAGTCACAGCTAACAAACAGCCTGATATCTATCTATCTGTCTGTCTGTCTGTCTGTCTGTCTGTCTGTCTATCTATCTATCTATCTATCTATCTATCTATCTATCTATCTATCTATCTATCNATCTATCTATCTATCTATCTATCNATCTATCTATCTATCNATCTATCTATCTATCTATCTATCTATCTATCTATCTATCTATCTATCTATCNATCTATCTATCNATCTATCTATCTATCTATCTATCTATCTATCTATCTATCTATCTATCTATCNATCTATCTCTAGCTACATGCTTTATATGTGCCTTACCCC	185	-
8	59.342	096C06	00.200261.096C06	GTAGCCCAGACTCACATTGG	TGTAAAACGACGGCCAGTCGTAGCCCAGACTCACATTGG	TGACGCTCAATCACCTTTG	347	GTAGCCCAGACTCACATTGGGCAAAATGTTTTTATTAGAATTTATCTCCTCAATAGCATAAATAAAGGCCAGTGTATGTTGCATGTATTCAATGGATGGTCTGCAGGGAAAAATATACCATCTATAATATATACCATTCATACTAAACAGATTTTGTAAGTAATTATTATAGATATGTACCACCCTGTTTCATTAACATTCTCATTAAAATGAAGGGTGTGTTCTGTGAATCTGCAACAGTAGATTGGTAAATTAATAGATNGATAGATAGATAGATAGATAGATAGATAGATAGATAGATAGATAGATAGATAGATAGATATTCCTTCAAAGGTGATTGAGCGTCA	190	8 (101627883-101628228)
9	12.386	021G07	00.200813.021G07	TTCTGTGGAACGATATTGGC	TGTAAAACGACGGCCAGTCTTCTGTGGAACGATATTGGC	AACCAGGAAGGAACTTGGAG	358	TTCTGTGGAACGATATTGGCAGATACTAATATTATGCACACTGCAGTAAAAGCATCACTGTATCTACCTATCTATCTATCTATCTATCTATCTATCNATCTATCTGTCNNTCTATCTATCNATCTATCTATCTATCTATCTANNTATCTATCTATCTATCTATCTATCTATCTATCTATCTATCTATCAAAAAGTCACGTGATTTGAAGGATTCGATTTGGCCAGGGGCAGCTGNNNNNNNNNNNNNNNNNNNNNNNNNNNNNNNNNNNNCTCTTTATATGTCTATATCTATAGATATCCTGCAGCAGTGGCCAGAACTCTACACTCTATTAACTGAACTCCAAGTTCCTTCCTGGTT	77	9 (3574342-3574693)
9	32.432	048A07	00.201887.048A07	AAAGGATTCTATTGGTCGGG	TGTAAAACGACGGCCAGTCAAAGGATTCTATTGGTCGGG	GCAGCAACAAAACCAGC	280	AAAGGATTCTATTGGTCGGGCGGTCTGTTTGCCTATCTGTCTGCTTATCTATAATCCCTTCATTCATCTCTTTATCTATCTATCTATCTATCTATCTATCTATCTGTCTGTCTGTCTGTCTGTCTGTCTGTCTGTCTGTCTGTCTATCTATCTATCTATCTATCNATCTATCTATCNATCTATCTATCTGTCTGTCTATCACTCTCTGTTTAATATATATAATGAGCATATATAATAATATATAATAAGCATTTTAGCGACTAGCTGGTTTTGTTGCTGC	232	9 (8642432-8642709)
9	55.327	113C02	00.200434.113C02	TGGAGGGGACTAAATGACAG	TGTAAAACGACGGCCAGTCTGGAGGGGACTAAATGACAG	CTGCGGTCTGCTTATTATGG	380	TGGAGGGGACTAAATGACAGTAGTTAATAAGAATGTACTAACGCACAACCGGAGAGGGGGACAGACAAGCTTAAAATGAAGCAAGTAGTGGGGGAGACAGTTTCTGCGGTGGCTCTCCCGGTGTCCCGGTGTGCCAGTTACTGATAGATAGATNGATAGATAGATAGATAGATAGATAGATAGAGAGATAGATNGATAGATAGATAGATAGATNGATAGATAGATAGATAGATAGATAGATAGATAGATAGATAGATAAATCTTATTCCATTCATTTGTAGATTTGACCTTGCAGGATTTATCTGATCATTTCTCCTCTCCAGACAAATAAGCATATCACATGAAAAAACCCACGCAGAACCATAATAAGCAGACCGCAG	105	9 (19740350-19740718)
9	61.377	040F07	00.204196.040F07	CAGTAAAATGGCAGTGGC	TGTAAAACGACGGCCAGTCCAGTAAAATGGCAGTGGC	ACATGCACTTTGGTGTCAAG	390	CAGTAAAATGGCAGTGGCATTTAACACGATAGATAGATNGATAGATAGAAAGATNGATTGATAGATAGATAGATAGATAGATNGATAGATAGATCGATAGATAGATAGATAGATAGATAGATAGATAGATNGATTGATTGATAGATAGATAGATAGATAGATAGATAGATAGATAGATAGATNGATAGATAGATAGATAAAAAGATNGATTGATTGATAGATAGATAGATAGATAGATAGATAGATNGATAGATAGATAGATAGATAGATAGATAGATAGATAGATAGATAGATAGAAAGATNGATTGATAGATAGATNGATAGATAGATAGATAGAGAGATAGATAGATAGATNGATAAATTTGAGTGACTTGACACCAAAGTGCATGT	208	9 (25575054-25575433)
9	72.777	008D07	00.200013.008D07	CCCCACTAAGCCCTCTACAC	TGTAAAACGACGGCCAGTCCCCCACTAAGCCCTCTACAC	AGGCCCCTGTCCTACTACTG	350	CCCCACTAAGCCCTCTACACTTCTGAGGCCCTATCTCTATCTATCTATTTATCTATCATCTATCTATTTATCTCCTATCTATCTATCATCTTTCTCTATCTATCTATCTATCTATCTATCTATCTATCATCTGTCTATCTATCTATTTATCTATCTATTTATCTCCTATCTATCTATCATCTTTATCTATCTATCTATCTATCTATCTATCATCTTTCTCTATCTATCTATTTATCTATCTATCTATCTCTATCTATCTATCTATCTATCTATCTATCTATCTATCATCTTTTCTATCTCTTTTCTATCTTTCTATCCATCTATCTATGCCAGTAGTAGGACAGGGGCCT	27	9 (81249525-81249874)
9	83.774	096G11	00.200905.096G11	CCTCTGTTGCCTTCCGTC	TGTAAAACGACGGCCAGTCCCTCTGTTGCCTTCCGTC	TGGCAGATAAAAGGATGGAG	386	CCTCTGTTGCCTTCCGTCCTTTTCTTTCTTTCTTTCTTTCTTTTCTTTCATTTATTTCCATTCTTTCTTTNTTTCTCCCACAGTTCGTCTACTTTTTTTCNTTNTTTCTTTCTTTCTTTCTTTCTTTCTTTCTTTCTTTCTTTCTTTCTTTCTTTCTTTCTTTCTTTCTTTCTTTCTTTCTCTCTTTCTTTCTTTCTCTCTTTCTTTCATTCATTCATTCCTTCCTTTCCTTGTTCCTACCTTCCTTTCTCCTTTCTCCTTTGCATTTTGTTATTTCTTCATTCCTCTGTTATTTCCTTCCTTCTTTCCTTCCTTTTCTTTCTCTATCTTTTTTTTCTCACATTTATTTCCATTCTTTTTTTTTCCCTCCATCCTTTTATCTGCCA	645	9 (85004204-85004586)
9	99.528	086F11	00.201078.086F11	ATTGAGCTGGGTTTCTATGG	TGTAAAACGACGGCCAGTCATTGAGCTGGGTTTCTATGG	CTCGTTCCTGTGGAGTGTTC	309	ATTGAGCTGGGTTTCTATGGGTTTATTTGATTGATATGTTCAAAAGAAGGTGAACTCTTTTATCTATCTATCTGTCTGTCTGTCTGTCTGTCTGTCTGTCTGTCTGTCTATCTATCTATCTATCTATCTATCTATCNATCTATCTATCTATCTATCTATCTATCTATCTATCNATCTATCTATCTATCTATCTATCTATCTATCTATCTATCNATCTATCTATCTATCTATCTATCTATCTATCTATCTATCTATTATGATTGGATTATAATTTGCATGTTTGCTCTCAGAACACTCCACAGGAACGAG	532	9 (88854423-88854728)
10	9.935	034C03 9.935	00.215155.034C03	TGAGAGAAAGAAAGTGAGTGAAAG	TGTAAAACGACGGCCAGTCTGAGAGAAAGAAAGTGAGTGAAAG	GGCTTGGGTATCCCTCTATG	272	TGAGAGAAAGAAAGTGAGTGAAAGATGATAGGCAGATAGATAGAGTANAGAGATAGATAGATAGATAGATAGATAGATNGATAGATAGATAGATAGATAGATAGATAGATAGAGTGAGACAAAGACAGACTGAGTGAGTGAAAGACAGATAGAGTTCGATTATTCAACCAATAATAAACAGATTGTAAGCATTGGCAGTGCCGGATCCCCACCTCTATCCATAAAGAAGGGTACCCATCATAGGAAGGAAAACATAGAGGGATACCCAAGCC	545	10 (4554398-4554667)
10	23.13	112B08 23.130	00.200232.112B08	TTATTTCCCTCTCCTCCCTC	TGTAAAACGACGGCCAGTCTTATTTCCCTCTCCTCCCTC	AGTCTTTGTGCTCAGTTGGG	306	TTATTTCCCTCTCCTCCCTCAGCCTCTTTATTATCCAAGTCCCTTTTCTCTATCCTTCCATCTCTTTTTCCCATAAAGAAACAAGGAATGACCATGCGATTGGCCAAATAGTTAGAAGCAGGAGGGTCTACTGACACCTGGGCCCACCGTTTTCCTGGTATCCTGGTGGGTCAGTCCGACACTGGATAGATAGATAGATAGATAGATAGATAGATAGATAGATAGATAGATAGATAGATAGACCTTGACCCTATAAGATTTGGTATTTCTTGTGCCCAACTCTTGGCCCAACTGAGCACAAAGACT	48	10 (12955171-12955473)
10	46.114	052E03 46.114	00.201229.052E03	AGTTGGAATGAAAGAAGCCC	TGTAAAACGACGGCCAGTCAGTTGGAATGAAAGAAGCCC	TTAACCCCAAGAAGTTGCTG	377	AGTTGGAATGAAAGAAGCCCGTTTCCATTGGATGCTGTAGGAACGGGTTAACAGGCATACCAGGTCCAATACCTGTACTGGCTAAATATAACTGTCTATCTATCTATCTATCTATCAATCTAGCTATCTATCTATCTATCCATCTATCTATCTATCTATCTATCNATCTATCTATCTATCTATCTATCTATCTATCTATCTATCTATCAATCNATCTATCTATCTATCTATCTATCNATCTATCTATCTATCTATCTATCTATCNATCTATCTATCTATCTATCNATCTATCGATGTTTGAATTCAAACAAATCATTTTACATTATTTTTAAGGTGTTGCTGGTTCTTAAAGCATCTCAGCAACTTCTTGGGGTTAA	2092	10 (21570666-21571092)
10	54.775	040C09 54.775	00.204304.040C09	GGTTGGGCCTATATGGAGAG	TGTAAAACGACGGCCAGTCGGTTGGGCCTATATGGAGAG	CGGTAACAACAGGAGCTGAC	386	GGTTGGGCCTATATGGAGAGAAGACGTCTGACGAGTCAACATATTGAAACAACATCCAAGGAAACAACATCTAAATTGTAGCTGGCCTCAAGGCTTAAGGCTTCTCTAGGCTTTATATCTCTATCTATCCATATCTCTATATATCTATCTATCNATCTATCTATCTATCCATATCTATCTATCTATCTATCTATCTATCCATATATCTATATATCTATCNATCTATCTATCCATCTATCCATCNNTCTATCTATCTATCTTTCTTTCTTTCTATCTATCTATCTACAGGCAAAAACACATACTGTCTATGTATTTGCTTATACCTTTCCAAACATCCCAAACATGTACCAGCCCACTACTGGCTCAGTCAGCTCCTGTTGTTACCG	610	10 (31054924-31055301)
10	74.971	050G09 74.971	00.202994.050G09	ATTGTTCTCTGCACTCGTCC	TGTAAAACGACGGCCAGTCATTGTTCTCTGCACTCGTCC	CTCTCTTCCCCATTCTCTCAC	324	ATTGTTCTCTGCACTCGTCCTCCGCTGCCTTCTGCCTGTCTGTCTGCTCGCCGGTAAGGGCCCCGGGGTCACTGTCTCTCTGACTGTCTCTCTGTCTGTCTCTCTGTCTGTATGGGTAGTGCTAGGGAGAGACAGACACATAGACAGGTGGGTAAAAAGATTGAGAAAGAGAGAGAGAGAGATGATGATGATATATGGATAGATNGATAGATAGATAGATAGATAGATAGATAGATAGATNGATAGATAGATAGATAGATAGATAGATAAAAAGAGAGAGAGAGAAATAGATAGATACAAAAAGTGAGAGAATGGGGAAGAGAG	830	10 (37792604-37792925)
3b	5.88	038F07	00.216449.038F07	TTGCTGTGAATGGAAAGCTAC	TGTAAAACGACGGCCAGTCTTGCTGTGAATGGAAAGCTAC	CAGAGGAGCAGAAACAAAATG	362	TTGCTGTGAATGGAAAGCTACTTATATATTTATATATATTTAAATATGTATGTGTGTANNTATGTATGTATGTATGTATGTATATAATATATGTATGTATGTAATATATGTATGTATGTAATATATGTATGTATGTATGTAATATATGTATGTATGTATGTATATAATATATGTATGTATGTATGTATATAATATATGTATGTATATAATACATACACCCCCTGTTCTTAACTTATTCCCTGTTTAATACACTGAACAAAGCAGTACATTGTCACATATAGTCACATGATATGTTATATAATCCAAAGTAACTTGTAAAATACAGTCAAACCTTCATTTCACATTTTGTTTCTGCTCCTCTG	2178	3b (2169273-2169632)
5b	8.091	043G07	00.201203.043G07	TAGCCATTCAGCCATAGCAC	TGTAAAACGACGGCCAGTCTAGCCATTCAGCCATAGCAC	CACAAACAGGCATTTTACCC	391	TAGCCATTCAGCCATAGCACTATATTCTATGTACTGTATCTATCTATCTGCCTATNTATCTATCTATCTATCNATCTATCTATCTATCTATCTATCTATCTGCCTATNTATCTATCTATCTGTCTATCNATCTATCTATCTATCTATCTATCTATCTNTCTGCCTATNTATCTATCTATCTGCCTATNTATCTATCTATCTATCNATCTATCTATCAATCTGTCTATCNATCTATCTATCTATCTATCTATCNATCTATCAATCTAACTATCTATCTAACTATCTATCNATCTATTGTGAGCAATACAAGGAATACAAACACTGTTTGGTGTATTTTTCACCATTGTTAAAAGTGGCATAATGTTAGCACCGGGTAAAATGCCTGTTTGTG	63	5b (3189343-3189719)
8b	12.359	041E 03	00.203600.041E03	GCTAAGGGAGAGACAGGGTC	TGTAAAACGACGGCCAGTCGCTAAGGGAGAGACAGGGTC	CAGGGTGCAGGAATACAAAG	397	GCTAAGGGAGAGACAGGGTCTATGAACAGCGGTGGTTGTAAAATAAAATGTATAAAAAACATACTCCGTTGCTATGGGTTACATAAAGCAAACACATCCCTTTAAGAGGCCAATAATAAGAGAAAACCATATTTCACATAAAAAAAGAGAGAAAATGTGTTTATTAAGGACACGGTGTGTGGATATTGTTCCTTCCCAGCGCCGAGCCTTTTACACTTACTAGGTAGGTAGGTAGGTAGGTAGGTAGGTAGGTCANGTAGGTAGGTAGGTAGGTAGGAAACCATTAGTAGGGAACCAATATTCTGGTTAAGTGCAGAAACGCTGAATTTAACACTGCGGGGATGTGTCCGATCCTGCAGGGGGCGCTCAGTATAAGGCTTTGTATTCCTGCACCCTG	667	8b (1919283-1919678)
