# Supplementary material for: Inbreeding Ratio and Genetic Relationships among Strains of the Western Clawed Frog, Xenopus tropicalis
Source: PLoS One. 2015 Jul 29;10(7):e0133963. doi: 10.1371/journal.pone.0133963 (PMC4519292; doi:10.1371/journal.pone.0133963)
Supplement: S2 Table — Seven primers used in this study and also in [13]. (XLSX) [file pone.0133963.s002.xlsx]

## Sheet: Sheet1
Trop_Cytb_CendFow	GGATGAGTAGAAAAYAAACT
Trop_Dloop_FowNN1	ACCTATACARCTATCATGCA
Trop_Dloop_Rev3	TTGATTGTCGCAGTTTGA
Trop_Dloop_Fow2	CTTATTGMRCATCTGRAWTGCTTAA
Trop_DloopFow3	GAWATTCAGAAAAGCATCTC
Trop_Dloop_Rev1N	CTGTTACGAATTAGCCAA
R17N1	GCGGATGCTTGCATGTGTAA
